# Supplementary material for: Enhancement of IL-6 Production Induced by SARS-CoV-2 Nucleocapsid Protein and Bangladeshi COVID-19 Patients’ Sera
Source: Viruses. 2023 Sep 28;15(10):2018. doi: 10.3390/v15102018 (PMC10611338; doi:10.3390/v15102018)
Supplement: Supplementary file 1 [file viruses-15-02018-s001.zip]

Archive with 1 entries (1 files):
- viruses-2595042-supplementary.pdf
